# Supplementary material for: Fine Particulate Air Pollution and Hospital Emergency Room Visits for Respiratory Disease in Urban Areas in Beijing, China, in 2013
Source: PLoS One. 2016 Apr 7;11(4):e0153099. doi: 10.1371/journal.pone.0153099 (PMC4824441; doi:10.1371/journal.pone.0153099)
Supplement: S1 Database — (XLS) [file pone.0153099.s001.xls]

## Sheet: Sheet1
S1 Database. Air pollution data, meteorological data and emergency data.
Date	Air pollution data					Meteorological data		Emergency data
	PM2.5	SO2	O3	CO	NO2	Temperature	Relative humidity	Total	URTI	LRTI	AECOPD	Asthma	Total_male	Total_female	Total_age1	Total_age2	Total_age3	Total_age4	Influenza
2013-01-01						-9.35	45.9	556	318	212	4	11	273	283	27	221	184	123	1
2013-01-02						-12.47	30.38	503	330	155	4	8	223	280	30	196	151	126	1
2013-01-03						-12.08	36.18	529	338	164	0	20	221	308	27	225	163	114	1
2013-01-04						-12.56	51.45	479	316	144	3	6	194	285	25	198	136	120	1
2013-01-05						-10.38	49.23	454	296	144	2	5	192	262	24	178	138	114	1
2013-01-06						-9.49	51.93	463	312	136	2	3	184	279	31	213	129	90	1
2013-01-07						-8.19	58.63	488	327	145	3	5	204	284	11	231	134	112	1
2013-01-08						-8.39	54.65	479	317	145	5	6	200	279	22	232	122	103	1
2013-01-09						-9.3	49.55	462	272	173	1	4	211	251	35	209	110	108	1
2013-01-10						-8.45	68.13	439	293	133	3	6	193	246	37	185	117	100	1
2013-01-11	328.41	115.65	20.25	5.94	138.65	-5.55	72.63	476	338	126	1	5	221	254	30	213	127	106	1
2013-01-12	430	103.29	11.56	8.06	171.47	-6.81	74.88	521	347	159	5	4	231	290	28	227	153	113	1
2013-01-13	508.53	133.82	8.38	8.41	153.94	-5.86	76	541	336	186	4	0	240	301	31	210	166	134	1
2013-01-14	247.76	99.25	18.24	6.29	122	-5.27	76.25	478	345	119	5	1	203	275	16	231	135	96	1
2013-01-15	100.41	40	27.44	2.88	76.44	-4.54	74.58	436	289	131	3	10	191	245	13	195	125	103	1
2013-01-16	111.88	45.24	39.63	3.18	80.24	-5.9	59.9	437	299	122	2	7	174	263	16	194	121	106	1
2013-01-17	43.35	39.41	47.65	2.35	76.82	-6.14	53.68	398	255	125	0	4	179	219	23	159	115	101	1
2013-01-18	142.31	75.44	27.38	4.12	114.5	-5.7	64.38	375	246	112	2	2	160	215	18	165	111	81	1
2013-01-19	207.41	83.06	37.24	4.88	112.12	-3.77	64.3	403	253	127	4	5	182	221	19	179	109	96	1
2013-01-20	111	37.24	19.94	3.47	37.24	-3.35	78.7	355	233	107	1	8	163	191	16	163	89	87	1
2013-01-21	125.82	54.47	43.41	3.82	83.65	-3.45	79.75	346	198	134	1	6	166	180	19	145	94	88	1
2013-01-22	72.25	49.5	40.69	2.81	89.56	-7	80.18	322	204	105	5	5	154	168	11	145	88	78	1
2013-01-23	202.35	60.18	46.82	4.76	102.24	-5.56	84.78	277	165	96	1	9	135	141	8	122	71	76	1
2013-01-24	125.24	47.88	60.71	3.35	77.59	-4.5	54.08	311	217	80	1	5	129	182	9	143	81	78	1
2013-01-25	86.29	73.41	28.76	3.53	85.06	-6.98	56.48	296	170	106	2	2	129	167	12	134	83	67	1
2013-01-26	127.12	83.94	36.29	4.12	98.65	-5.89	65.2	317	188	114	1	5	143	174	10	125	98	84	1
2013-01-27	238.29	77.24	22.65	5.41	111.59	-5.02	76.88	289	167	103	2	10	143	146	7	115	86	81	1
2013-01-28	313	91.47	23.35	5.29	112.82	-2.66	78.2	339	216	107	3	5	138	201	5	140	79	115	1
2013-01-29	207.41	101.25	19.65	5	115.88	-3.53	83.85	300	170	116	3	9	119	181	11	115	74	100	1
2013-01-30	257.71	101.18	6.18	6.18	118.29	-3.28	87.83	283	157	106	2	6	111	172	9	104	79	91	1
2013-01-31	261.94	83.06	8.24	4.12	114.5	-1.91	91.95	300	180	106	2	8	127	173	12	124	61	103	1
2013-02-01	207.41	39.25	19.94	3.53	68.94	-1.96	51.55	235	123	95	2	2	93	142	6	94	57	78	1
2013-02-02	111	41.47	28.76	2.81	91.71	-3.87	48.08	272	147	105	2	8	119	153	3	100	80	89	1
2013-02-03	48.29	41.47	52.12	4.12	51.24	-2.92	83.15	256	123	122	1	2	115	141	6	84	71	95	1
2013-02-04	107.53	51.71	64.82	3.94	57.35	-3.29	50.4	286	148	124	3	4	126	160	8	110	75	93	1
2013-02-05	60.88	29.35	46.06	1.94	53.63	-4.02	72.13	249	156	82	1	1	104	145	5	94	71	79	1
2013-02-06	61.59	29.24	47.71	1.88	53.19	-6.14	57.25	231	130	90	1	6	104	127	6	77	57	91	1
2013-02-07	120.65	81.71	39.12	3	72.41	-10.22	27.9	208	98	94	2	7	108	100	2	62	62	82	1
2013-02-08	21.94	27.41	60.76	1.18	42.71	-9.35	42	216	105	98	2	4	107	109	4	58	76	78	1
2013-02-09	175.29	79.87	47.35	2.88	72.29	-6.73	54.2	182	90	83	1	1	96	86	4	52	61	65	1
2013-02-10	149.35	66.4	58.18	2.18	62.24	-4.39	37.9	250	145	87	4	11	119	131	5	77	92	76	1
2013-02-11	48.29	41.47	52.12	1.82	51.24	-5.41	53.95	234	117	99	0	10	106	128	5	67	72	90	1
2013-02-12	107.53	51.71	64.82	2.41	57.35	-2.73	55.83	241	112	116	2	2	111	130	13	62	72	94	1
2013-02-13	67.41	43.35		2.06	59.53	-2.64	63.98	242	122	104	3	2	100	142	1	71	89	81	1
2013-02-14	74.71	53.65		2.94	75.76	-1.92	48.33	221	125	86	2	4	98	123	6	68	79	68	1
2013-02-15	57.06	37.41	68.88	2	51.12	-3.81	49.35	254	131	109	4	5	115	139	5	89	74	86	1
2013-02-16	94.56	64.38	46.31	2.88	66.5	-2.85	65.9	205	87	106	1	5	98	107	4	59	47	95	1
2013-02-17	148.75	60.13	76.06	2.81	62.25	-0.11	57.43	209	109	84	7	7	96	113	3	83	63	60	1
2013-02-18	20.25	23	66.63	1.13	40.25	-1.79	36.83	221	130	83	2	4	101	120	7	83	54	77	0
2013-02-19	18.82	20.82	67.41	1	33.24	-4.19	30.65	195	101	81	2	3	84	110	1	87	51	56	0
2013-02-20	67.41	43.35	62.94	2.06	59.53	-3.17	49.78	230	116	93	0	9	110	120	8	83	60	79	0
2013-02-21	109.82	53.65	66	3.06	77.12	-2.75	62.83	206	103	86	3	8	99	107	6	86	56	58	0
2013-02-22	135.06	37.06	79.24	2.82	68.94	-1.07	44.25	176	88	74	2	8	79	97	5	63	56	52	0
2013-02-23	96.59	58.82	68.82	2.59	91.71	0.29	43.38	272	156	99	1	7	130	142	11	117	73	71	0
2013-02-24	246.53	115.94	30.71	5.41	125.18	0.34	59.88	206	99	92	2	5	76	130	4	74	55	73	0
2013-02-25	206.65	124.53	18.41	4.53	91.29	-0.46	70.4	212	103	93	2	2	93	119	3	88	52	69	0
2013-02-26	129.88	79.53	62.47	3.69	83.06	1.26	67.43	199	94	89	2	4	93	106	9	61	61	68	0
2013-02-27	229.94	55.94	73	4	100.24	3.53	56.25	253	140	95	3	4	107	146	12	93	70	78	0
2013-02-28	297.82	53.12	78.88	3.59	101.35	3.3	49.73	227	117	100	3	4	105	122	6	78	59	84	0
2013-03-01	56.63	8.5	81.38	1	19.63	-0.67	22.18	180	98	69	1	6	80	100	3	74	49	54	0
2013-03-02	23.35	26.24	53.65	1.18	54.71	-0.75	33.2	188	101	74	0	7	77	111	7	87	51	43	0
2013-03-03	92.29	61.76	66.29	2.82	87.76	3.52	38.93	241	130	96	2	5	114	127	8	96	66	71	0
2013-03-04	56.44	39.25	73.44	1.81	64.81	6.65	27.08	233	114	106	2	6	106	126	11	93	60	69	0
2013-03-05	73.63	50.27	87.93	2.07	67.87	6.14	39.95	213	115	85	1	6	105	108	7	85	57	64	0
2013-03-06	261.41	75.29	70.94	3.18	134.88	6.63	48.1	222	130	81	0	5	104	118	13	94	47	68	0
2013-03-07	259.18	76.35	67.18	3.59	133.94	8.6	50.05	223	116	90	4	4	117	106	9	83	59	72	0
2013-03-08	263.88	77.88	84.88	4.59	151.35	9.01	50.48	209	104	84	2	3	104	105	3	72	57	77	0
2013-03-09	116.24	86.06	32.53	1.29	75.82	5.36	41.2	195	102	75	5	1	93	102	2	81	47	65	0
2013-03-10	25.76	20.06	29.53	1.31	44.53	3.75	28.98	227	108	93	1	8	108	119	11	96	52	68	0
2013-03-11	120.59	88.06	4.41	2.35	83	4.82	41.78	224	118	88	4	4	105	119	8	86	57	73	0
2013-03-12	134.71	39.82	15.12	2.41	83.12	4.61	73.2	219	112	91	1	7	115	103	5	88	55	71	0
2013-03-13	47.18	16.35	73.88	1.24	44.65	2.28	40.35	200	125	59	0	5	106	94	5	89	57	49	0
2013-03-14	103.82	45.94	55.53	2	63.12	2.51	58.05	223	115	89	2	4	101	122	9	89	58	67	0
2013-03-15	138.71	73.59	55.41	2.12	81.41	4.87	65.95	218	136	74	3	1	108	110	13	90	49	66	0
2013-03-16	272.35	81.41	54.24	2.94	109.24	7.81	61.95	201	113	72	0	3	100	101	12	85	55	49	0
2013-03-17	217.65	78.18	90.82	2.94	90.47	9.25	63.43	232	135	78	0	7	100	132	19	104	52	57	0
2013-03-18	271	63.29	98.24	2.88	100.06	6.56	38.75	207	114	85	1	4	103	104	12	75	51	69	0
2013-03-19	35.88	15.29	65	0.94	47.53	1.43	74.4	181	99	57	4	11	94	87	10	71	51	49	0
2013-03-20	50.18	11.65	72.29	1.41	42.75	0.39	64.68	203	119	67	1	4	91	112	9	84	66	44	0
2013-03-21	123.29	28.41	49.06	2	73.59	3.65	63.95	209	117	74	0	7	101	108	3	88	56	62	0
2013-03-22	117.76	30.71	58.65	1.94	79.29	5.56	39.9	186	104	71	2	6	90	96	5	83	53	45	0
2013-03-23	67.88	35.53	77.12	1.94	65.71	3.62	50.48	211	126	73	4	2	99	112	6	92	61	52	0
2013-03-24	13.82	11.82	84.65	1	29.71	3.01	26.48	236	143	77	0	3	120	116	17	94	74	51	0
2013-03-25	87.12	43.71	87.24	2	77.41	3.63	43.98	217	131	72	2	1	103	113	11	84	66	56	0
2013-03-26	129.53	52.82	87.24	2.06	85.29	6.5	54.35	253	143	94	3	4	115	138	9	108	73	63	0
2013-03-27	147.24	48.25	94.41	2	71.82	9.51	47.85	206	108	83	0	6	100	106	8	80	58	59	0
2013-03-28	24.41	12.88	95	1	30.13	6.4	25.75	201	107	72	3	6	89	112	9	91	43	58	0
2013-03-29	67.47	30.82	92.06	1.88	66.76	4.77	37.98	224	130	73	2	6	101	123	11	105	43	65	0
2013-03-30	76.47	58.18	89.12	2	59.94	5.34	52.75	235	135	80	2	6	99	136	8	101	53	73	0
2013-03-31	160.18	23.82	33.88	2	70.56	5.27	76.4	251	152	81	0	5	112	139	9	95	78	69	0
2013-04-01	66.53	19.24	38.19	1.47	58.65	8.57	55.45	264	139	109	0	4	120	143	16	113	65	70	0
2013-04-02	40.24	17.35	99.65	1.06	46.88	8.76	46.48	195	113	63	5	4	93	101	12	77	57	49	0
2013-04-03	136.76	49.35	133.53	2	83.24	11.14	42.98	228	132	80	0	7	94	134	10	99	54	65	0
2013-04-04	77.71	49.65	130.71	2	59	7.61	55.88	287	193	78	0	4	132	155	11	123	82	71	0
2013-04-05	250.18	76.12	79.76	4.24	138.53	7.62	61.78	312	189	95	7	5	141	171	10	130	100	72	0
2013-04-06	255.12	77.29	88.76	5.59	138.82	6.92	32.58	318	172	120	6	11	152	166	11	130	91	86	0
2013-04-07	250	75.12	91.41	5	140.35	8.03	43.73	253	132	103	4	4	117	136	6	115	63	69	0
2013-04-08	49.19	19	93.59	1	38.82	7.48	33.58	239	143	73	6	9	98	141	7	106	55	71	1
2013-04-09	59.82	26.41	91.29	1.12	50.12	7.07	28.78	246	137	90	2	5	111	135	16	109	61	60	1
2013-04-10	58	25.53	90.47	1.24	47.18	6.58	31	264	158	86	2	9	124	140	16	126	64	58	1
2013-04-11	62.06	26.41	92.35	1	51.41	8.63	28.03	229	145	74	3	3	113	116	8	116	53	52	1
2013-04-12	58.47	25.59	94	1.12	47.82	12.77	30.25	226	119	88	2	5	113	113	6	94	65	61	1
2013-04-13	61.76	23.82	94.53	1	51.41	15.76	35.45	314	180	102	2	10	129	184	16	147	79	72	1
2013-04-14	23.59	10.76	96.76	1	30.94	10.81	27.68	271	157	80	2	10	127	144	3	136	72	60	1
2013-04-15	70.4	46.65	119.53	2	71	11.79	44.05	285	168	93	3	10	146	139	26	127	75	57	0
2013-04-16	57.87	26.71	109.59	1.47	52.2	12.46	40.68	275	170	89	5	5	122	153	14	131	75	55	0
2013-04-17	48.07	19.18	113.06	1	43.13	10.54	42.33	281	167	93	1	5	135	146	13	135	66	67	0
2013-04-18	35.88	41.47	64.82	1.41	57.35	9.12	20.25	264	162	83	1	6	128	136	10	117	75	62	0
2013-04-19	26.93	12.71	92.94	1	41.25	5.97	54.08	230	126	93	0	1	118	112	6	106	68	50	0
2013-04-20	134.71	39.82	15.12	2.41	83.12	8.03	57.48	258	151	90	2	4	133	125	12	111	66	69	0
2013-04-21	47.18	16.35	73.88	1.24	44.65	10.99	51.08	272	143	101	0	5	133	139	13	118	68	73	0
2013-04-22	93.71	41.71	44.24	1.47	84.88	11.77	61.05	288	157	101	1	8	139	149	17	128	82	61	0
2013-04-23	182.94	40.35	57	2	64.53	11.68	71.08	250	155	80	3	6	119	131	9	115	52	74	0
2013-04-24	121.13	14	95.13	1.81	66.87	13.82	53	265	168	83	1	5	125	140	12	120	59	74	0
2013-04-25	26.81	8.59	95.82	1	43.38	14.63	26.05	286	151	112	4	6	133	153	16	133	66	71	0
2013-04-26	48.65	17.88	128.29	1.41	76	15.57	30.4	254	137	94	5	4	121	133	12	117	59	66	0
2013-04-27	67.25	44.94	140.75	1.19	75.94	17.64	30.6	193	112	72	0	4	90	103	8	87	46	52	0
2013-04-28	82.41	53.47	169.44	2.24	65.18	14.81	49.85	209	106	83	1	4	91	118	3	77	57	72	0
2013-04-29	19.76	12.76	109.24	1	40.24	18.19	29.28	245	137	85	0	6	114	131	10	91	79	65	0
2013-04-30	31.24	15.71	115.53	1	57.35	19.76	18.95	293	162	102	3	7	129	164	13	117	83	80	0
2013-05-01	33.65	18.12	124.25	1	55.35	16.93	30.95	263	137	104	4	7	108	155	14	106	73	70	0
2013-05-02	54.71	27	145.25	1	53.47	17.8	37.3	239	129	92	0	3	113	126	17	102	61	59	0
2013-05-03	78.35	46.24	154.53	1.06	52.88	16.85	48.2	196	97	76	0	5	93	103	6	79	49	62	0
2013-05-04	83	28.76	162.94	1.06	48	17.96	47.55	236	128	90	2	9	117	119	10	95	63	68	0
2013-05-05	166.53	53.94	222.06	1.94	83.12	19.9	53.4	234	151	71	1	4	108	126	11	113	55	55	0
2013-05-06	257	43.18	237.59	2	73.82	22.52	53.65	217	118	82	3	4	98	119	13	86	50	68	0
2013-05-07	191.29	44.82	237.59	2	76.59	22.8	47.7	198	95	82	4	7	89	109	17	73	52	56	0
2013-05-08	185.35	64.5	230.82	2	80.59	20.35	53.53	194	98	73	4	5	88	106	6	86	44	58	0
2013-05-09	67.19	40.94	138.76	1.53	69	17.1	65.38	176	86	80	1	4	83	93	10	61	50	55	0
2013-05-10	68.63	43.69	141.76	1.29	74	19.87	43.1	181	95	70	2	4	91	90	12	69	49	51	0
2013-05-11	73.88	30	142.35	1.35	67.06	22.93	27.15	240	139	87	1	5	118	121	21	89	71	59	0
2013-05-12	69.94	42.31	146.12	1.47	75.06	21.8	19.75	213	115	82	2	3	108	105	18	96	55	44	0
2013-05-13	70.25	48.25	143	1.24	78.31	21.34	36.15	192	112	66	3	2	101	91	17	90	44	41	0
2013-05-14	75.53	30.38	147.71	1.82	67.24	22.16	33.78	163	84	66	1	1	78	85	16	73	36	38	0
2013-05-15	66.12	40.94	305.35	1.82	73.82	21.05	37.5	177	87	70	5	3	83	94	11	72	42	52	0
2013-05-16	60.41	32.56	187.71	1.82	63.12	20.44	49.25	190	93	84	1	3	90	100	10	70	51	58	0
2013-05-17	75	27.69	174.18	1.88	54.82	20.18	56.98	191	112	67	1	6	77	114	12	79	46	54	0
2013-05-18	91.56	23.63	186.36	1.62	43.77	20.11	65.6	203	118	73	2	3	101	102	12	78	59	54	0
2013-05-19	63.18	12.13	93.53	1.12	35.88	19.78	46.98	182	89	73	1	5	85	97	16	83	41	42	0
2013-05-20	54.06	9.44	86.47	1.12	46.06	20.35	25.05	188	97	77	3	1	85	103	8	80	51	49	0
2013-05-21	82.38	35.82	183.29	1.06	67.59	22.75	42.03	164	91	58	1	2	70	94	13	68	40	43	0
2013-05-22	101.75	45	192	2.06	86.31	22.88	39.2	168	101	55	0	3	75	93	13	76	33	46	0
2013-05-23	113.18	37.47	212.41	2.35	101.24	22.65	45.9	197	106	75	0	5	87	110	15	80	61	41	0
2013-05-24	54.53	18.24	143	1.53	62.82	22.58	56.95	174	105	58	4	1	82	92	10	72	48	44	0
2013-05-25	56.71	25.06	215.38	1.53	65.71	23.21	54.1	198	107	78	1	6	90	108	17	82	53	46	0
2013-05-26	104.24	32.47	145.88	2.06	62.76	20.78	74.38	193	110	67	1	6	108	85	17	75	46	55	0
2013-05-27	63.06	8.12	73.63	1.5	47.29	19.27	75.68	183	88	82	0	4	82	101	12	80	41	50	0
2013-05-28	93.06	10.67	194.86	1.86	49.23	19.63	74.43	148	70	61	1	3	80	68	8	57	37	45	0
2013-05-29	20.41	5.59	108.29	1	31	22.47	33.03	177	97	63	2	6	71	106	15	69	46	47	0
2013-05-30	56.41	19.41	181.65	1	75.18	24.63	31.58	156	87	56	1	3	78	78	14	57	43	42	0
2013-05-31	128.75	32.88	190.47	1.65	64.88	24.31	45.58	173	84	74	0	3	87	85	9	70	47	47	0
2013-06-01	84.63	14.18	135.12	1.06	60.76	23.83	44.4	165	88	64	3	4	80	85	10	67	41	47	0
2013-06-02	169.38	30.76	126.29	2.18	67.18	22.53	59.6	147	85	53	0	2	65	82	6	58	42	41	0
2013-06-03	161.25	29.06	195.94	2.18	62.24	25.35	52.55	193	113	63	6	3	93	100	20	68	61	44	0
2013-06-04	137.44	30.59	256.88	2.18	88.24	21.26	67.28	171	99	55	2	6	87	84	10	70	49	42	0
2013-06-05	124.38	11.71	53.12	2	53.29	19.21	87.23	170	102	53	0	5	80	90	12	78	47	33	0
2013-06-06	150.71	11.13	24.2	2.73	59.47	19.86	87.33	162	85	62	1	2	69	93	14	74	36	38	0
2013-06-07	135.5	12.88	12.59	2.94	62.82	20.67	86.75	144	88	43	0	4	65	79	12	69	27	36	0
2013-06-08	53.13	8	136.86	1.07	47.69	21.34	84	129	65	45	4	4	63	66	14	46	30	39	0
2013-06-09	116.4	4	35	0.43	42.42	18.24	85.7	131	73	38	3	8	63	68	16	57	28	30	0
2013-06-10	20.53	5.5	84.25	0.31	44.5	19.19	73.65	197	114	70	1	5	91	106	16	66	63	52	0
2013-06-11	51.27	9.73	157.13	0.63	53.13	19.7	68.45	179	96	64	3	2	71	108	16	60	58	45	0
2013-06-12	57.73	14.82	194.6	1.13	43.87	20.27	68.9	187	116	52	3	3	83	103	14	73	60	40	0
2013-06-13	113.64	34.18	245.07	1.87	58.67	23.47	60.7	180	104	55	2	4	82	98	14	79	47	40	0
2013-06-14	111	30.64	250.53	1.47	69.47	25.23	45.98	176	101	61	1	5	79	97	26	69	41	40	0
2013-06-15	124.5	36.18	266.31	2.07	82.07	25	54.03	187	108	59	3	7	85	102	23	78	38	48	0
2013-06-16	174.27	26.36	218.13	2.27	87.47	22.66	78.13	167	101	48	0	5	77	90	12	77	44	34	0
2013-06-17	131.43	13.2	93.29	2.29	62.38	24.24	66.15	218	133	59	7	4	108	109	21	89	52	56	0
2013-06-18	110.53	12.4	150.53	2.07	56.5	25.91	60.13	178	100	68	2	4	89	89	16	85	38	39	0
2013-06-19	56.18	12.91	166.33	1.2	61.6	27.18	53.68	177	93	64	3	5	83	94	16	71	34	56	0
2013-06-20	65.75	10.78	121.36	1.64	84.08	26.14	57.98	158	89	57	1	3	70	88	9	63	38	48	0
2013-06-21	65.94	15.3	145.53	1.71	73.43	24.97	62.88	167	89	59	0	7	86	81	16	69	39	43	0
2013-06-22	54.24	6.8	194.93	1.36	51.07	21.14	82.18	201	104	70	2	11	97	104	8	70	57	66	0
2013-06-23	55.56	7.5	202.07	1.38	49.62	23.94	67.13	178	100	64	3	5	90	88	14	64	52	48	0
2013-06-24	93.29	12.86	223.08	1.25	53.18	24.21	73.95	192	104	73	0	6	96	96	19	78	44	51	0
2013-06-25						22.16	86.4	148	78	51	1	10	68	80	14	60	39	35	0
2013-06-26	172.38	7.89	253.21	3.07	65.62	24.43	76.08	159	75	67	0	4	77	82	14	61	28	56	0
2013-06-27	137	8.83	225.6	1.69	56.93	26.51	66.65	174	105	48	2	4	91	83	17	64	51	42	0
2013-06-28	172.31	15	256.21	2.07	73.31	25.54	78.08	174	98	62	3	5	82	92	23	63	37	51	0
2013-06-29	206.44	10.45	114.13	2.2	57.79	23.65	83	194	112	65	4	6	96	98	27	76	51	40	0
2013-06-30	193.69	11.25	75.6	3	71.86	24.99	83.83	231	126	85	1	8	101	130	20	86	61	64	0
2013-07-01	191.63	11.67	122.43	2.4	64.64	24.74	88.45	168	81	68	1	5	71	97	15	66	35	52	0
2013-07-02	117.36	7.8	68.08	2.15	53.58	26.87	62.4	182	108	66	1	0	96	86	30	71	33	48	0
2013-07-03	23.81	8.17	118.29	1	52.07	28.59	56.93	237	140	82	3	3	106	131	21	98	50	68	0
2013-07-04	26.88	7.75	182.57	1.07	60.5	27.34	61.08	215	122	74	2	6	77	138	27	82	57	49	0
2013-07-05	20.63	6.58	169.14	1	49.43	27.38	59.35	233	148	57	3	8	114	119	33	87	66	47	0
2013-07-06	51.81	10.92	215.64	1.2	61.5	27.96	61.88	191	106	72	0	3	83	108	19	82	45	45	0
2013-07-07	64.35	8.38	216.27	1.13	38.2	27.05	71.85	204	121	65	5	5	100	104	21	95	48	40	0
2013-07-08	117.19	5.33	175.36	1.6	48.43	25.52	82.2	171	94	59	3	6	71	100	14	79	31	47	0
2013-07-09	120.64	4.8	89.92	1.69	63.92	23.53	91.3	196	119	63	0	6	100	96	23	90	34	49	0
2013-07-10	34.25	4.17	64.79	1.13	46.93	22.73	87.78	241	147	67	3	12	111	130	19	112	54	56	0
2013-07-11	33.27	4.2	54.83	1.23	54.83	23.6	81.63	221	119	82	1	12	101	120	17	83	56	65	0
2013-07-12	63.31	4.64	232.08	1.21	52.85	25.22	78.63	238	125	97	3	8	107	131	25	105	57	51	0
2013-07-13	122.81	6.67	235.21	1.73	41.07	26.31	78.8	212	116	80	2	6	107	105	17	95	58	42	0
2013-07-14	123.93	11.91	186.31	1.93	43.92	25.86	77.23	211	130	66	0	3	92	119	18	92	57	44	0
2013-07-15	54.27	5	96.77	1.64	36.23	23.94	93.25	234	144	79	2	4	92	142	17	100	62	55	0
2013-07-16	33.75	5.83	87.86	1.07	38	26.08	63	243	151	73	1	7	113	130	23	98	67	55	0
2013-07-17	35	8	187.21	1.07	58	25.67	62.75	270	166	82	2	9	120	150	24	113	71	62	0
2013-07-18	118.94	11.5	180.36	1.93	48.86	24.93	80.85	255	147	92	2	7	110	145	18	120	54	63	0
2013-07-19	152.56	10.17	193.86	1.8	49.93	25.22	78.23	238	147	74	1	9	113	125	13	104	57	64	0
2013-07-20	161.25					26.49	68.35	277	174	79	2	6	121	156	20	128	63	66	0
2013-07-21	113.64					26.3	70.6	296	193	89	1	7	125	171	22	129	77	68	0
2013-07-22	135.5					25.59	72.68	298	164	116	1	6	156	142	22	130	80	66	0
2013-07-23	55.56					25.59	70.33	278	173	87	1	5	116	162	18	114	76	70	0
2013-07-24	172.31					28.1	61.4	247	158	82	1	3	96	151	9	119	62	57	0
2013-07-25	123.93					28.56	58.1	275	163	95	0	3	137	138	16	120	70	69	0
2013-07-26	35					25.36	75.88	242	140	88	1	4	116	126	11	106	58	67	0
2013-07-27	117.19					24.58	88.45	324	199	109	2	5	138	185	15	159	59	91	0
2013-07-28	116.4					28.33	68.93	308	197	88	1	9	124	184	17	146	89	56	0
2013-07-29	65.75					27.53	75.28	297	193	82	2	9	139	158	13	143	73	68	0
2013-07-30	65.94					27.54	73.95	330	204	105	1	12	152	178	20	163	81	66	0
2013-07-31	191.63					26.33	73.08	259	143	98	2	6	119	140	7	128	66	58	0
2013-08-01	206.44					23.27	85.5	238	121	100	3	9	114	124	7	100	58	73	0
2013-08-02	33.27					25.18	79.65	235	126	84	2	11	105	130	10	95	61	69	0
2013-08-03	51.27					26.03	71.25	291	166	99	4	6	143	148	20	118	77	76	0
2013-08-04	22.19	7.33	287.64	1.13	46.57	26.53	76.75	264	157	89	4	4	128	136	14	99	89	62	0
2013-08-05	42.23	5.9	101.09	1.08	42	24.79	78.5	254	132	99	3	8	111	143	7	119	63	65	0
2013-08-06	117.94	8.5	233.43	1.53	58.5	27.97	81.5	222	132	69	0	9	86	136	6	103	56	57	0
2013-08-07	83.06	8.58	243.86	1.27	35.93	24.81	84.55	204	114	72	3	6	94	110	9	79	55	61	0
2013-08-08	34.12	8.08	189.47	1.13	52.27	25.95	77.33	244	140	82	3	9	117	127	1	115	65	63	0
2013-08-09	34.56	10	236.29	1.06	54.47	27.06	70.6	227	111	93	2	7	96	131	6	101	57	63	0
2013-08-10	72.94	11.67	292.36	1.13	59.21	28.46	74.7	252	142	87	3	6	133	119	3	106	81	62	0
2013-08-11	140.94	18.46	290.08	1.93	52.79	27.15	85.23	242	150	75	0	9	104	138	5	110	63	64	0
2013-08-12	91.47	15.42	140.23	1.47	44.07	25.43	84.95	250	145	79	3	9	98	152	7	107	70	66	0
2013-08-13	75.19	19.83	145.71	1.2	37.79	27.36	80.38	239	124	99	2	8	110	129	6	106	54	73	0
2013-08-14	83.81	12.42	157.07	1.2	39.36	27.48	78.4	230	136	72	3	11	102	128	3	96	64	67	0
2013-08-15	92.76	6.21	238.13	1.18	48.56	28.68	80.53	234	127	88	2	6	116	118	10	88	69	67	0
2013-08-16	126.65	7.14	236	1.94	52.5	28.31	84.15	193	86	92	1	7	83	110	6	69	53	65	0
2013-08-17	127.24	8	194	1.76	70.81	29.01	59	242	121	97	3	13	106	136	9	93	66	74	0
2013-08-18	14.88	5.93	105.44	1.35	34.75	27.08	52.1	264	159	79	2	12	111	153	11	119	63	71	0
2013-08-19	21.41	4.71	178.06	1.06	54.56	25.84	60.38	247	126	101	1	5	104	143	5	123	40	79	0
2013-08-20	83.56	11.15	184.27	1.88	65.6	25.38	70.43	257	157	89	1	3	115	142	13	119	62	63	0
2013-08-21	103.18	6.36	179.44	2	58.88	25.38	74.28	228	126	87	3	3	111	117	5	90	63	70	0
2013-08-22	95.13	8.62	149	1.88	71.73	23.96	80.2	222	103	103	3	5	104	118	6	85	56	75	0
2013-08-23	85.31	7.54	95.6	1.81	76.93	25.54	66.05	215	97	99	3	8	105	110	1	85	63	66	0
2013-08-24	30.94	8.62	132.87	1.06	69.27	25.63	61.08	241	138	80	2	10	106	135	6	107	74	54	0
2013-08-25	33.31	6.85	189.4	1.06	69.2	26.09	61.78	201	106	72	4	6	82	119	4	79	61	57	0
2013-08-26	40	9.21	236.88	1.29	56.75	26.14	62	241	129	95	2	3	110	131	9	104	57	71	0
2013-08-27	69.25	14.69	219.06	2.13	53	24.39	75.88	188	95	72	3	6	90	98	2	77	60	49	0
2013-08-28	65.25	8.38	82.53	2.19	52.4	23.26	87.5	213	120	81	5	2	101	112	11	97	53	52	0
2013-08-29	67.13	6.31	74.6	1.94	58.07	22.89	61.05	220	103	102	1	5	111	109	2	95	60	63	0
2013-08-30	6.65	3.57	70.25	1	24.31	20.78	54.38	202	109	73	2	6	94	108	2	104	46	50	0
2013-08-31	17	6.14	77.5	1	49.31	20.88	56.85	249	133	95	2	5	123	126	9	102	76	62	0
2013-09-01	33.5	10	172.8	1.06	55.47	20.68	63.75	266	129	110	4	4	138	128	15	112	78	61	0
2013-09-02	42.44	10.38	189.8	1.13	56.33	20.65	69.75	271	126	114	1	17	124	147	8	129	76	58	0
2013-09-03	97.69	13.38	197.33	1.94	64.53	21.08	71.16	248	136	97	0	5	110	138	8	111	70	59	0
2013-09-04	86.19	12.62	191.07	1.81	56.8	19.41	83.53	203	85	98	2	13	105	98	5	87	57	54	0
2013-09-05	29.18	5	100.63	1	40.38	18.88	80.09	194	93	86	0	8	87	107	9	79	48	58	0
2013-09-06	43.12	8.64	107.94	1.82	48.38	18.86	79.28	210	109	77	0	12	101	109	3	108	53	46	0
2013-09-07	87.69	10	150.4	2	62.13	20.04	75.56	229	113	92	1	10	116	113	6	97	69	57	0
2013-09-08	75.5	12.38	147.73	1.81	83.4	20.48	80.38	226	123	85	0	9	101	125	10	83	76	57	0
2013-09-09	109	17.21	103.63	1.94	61.5	19.93	81	262	112	116	3	14	134	128	10	107	80	65	0
2013-09-10	92.75	12.46	126.8	1.25	49.6	20.26	70.69	261	126	118	0	7	118	143	15	116	64	66	0
2013-09-11	32.75	9.08	83.07	1.35	60.5	19.74	70.88	215	114	82	1	10	91	124	10	100	57	48	0
2013-09-12	93.35	15.21	182.81	1.62	65.69	20.97	77.84	216	111	84	0	5	91	125	11	97	51	57	0
2013-09-13	107.13	19	149.4	1.88	66.8	19.81	86.31	194	84	84	2	8	100	94	11	76	53	54	0
2013-09-14	89.5	4.77	89.67	1.94	56	21.3	67.88	264	131	112	2	5	134	130	7	103	79	75	0
2013-09-15	17.87	5.67	92.21	1	50.71	18.9	55.56	221	105	97	1	6	100	121	11	98	54	58	0
2013-09-16	39.13	13.58	96.71	1.2	62.29	19.22	73.16	211	115	77	2	2	89	122	22	78	58	53	0
2013-09-17	64.94	17.62	107.13	2	70.87	19.78	85	181	100	69	0	3	72	109	8	81	45	47	0
2013-09-18	96.67	10.08	6.21	2.93	71.07	20.99	84.41	199	89	93	1	6	93	106	11	85	55	48	0
2013-09-19	106.41	12.36	63.38	2.24	55.69	20.85	81.5	208	113	73	1	5	102	106	8	86	68	46	0
2013-09-20	112.65	10.43	135.81	2	50.06	20.74	69.31	273	148	110	2	5	125	148	13	106	89	65	0
2013-09-21	31.35	6.71	92.88	1.06	59.88	21.12	69.28	253	132	104	0	5	101	152	17	107	81	48	0
2013-09-22	49.25	7.31	176.2	1.06	56.2	19.68	78.41	250	121	103	1	8	115	135	13	117	60	60	0
2013-09-23	42.67	8.17	38.21	1.33	51.57	14.96	73.75	190	99	73	1	5	92	98	11	79	44	56	0
2013-09-24	10.8	6.15	62.33	1	36.93	12.53	63.44	220	124	73	0	11	96	124	14	101	55	50	0
2013-09-25	32.53	10.79	100.94	1	63.44	13.42	55.13	241	135	89	2	9	110	131	7	115	71	48	0
2013-09-26	33.79	11.25	107.23	1	64.85	15.08	58.09	294	171	103	1	8	132	161	11	120	80	83	0
2013-09-27	112.27	19.92	199.5	2.13	99.64	15.9	65.22	223	113	96	0	5	104	119	19	90	58	56	0
2013-09-28	239.13	23.38	199.8	2	93.2	15.5	76.63	246	114	117	3	6	110	136	15	88	74	69	0
2013-09-29	251.31	14.82	130.92	2.07	89.69	16.44	81.31	242	110	106	2	9	114	128	18	99	58	67	0
2013-09-30	217.64	14.25	24.14	17.67	33.71	17.63	83.22	220	109	96	2	3	112	108	19	94	50	57	0
2013-10-01	169.53	23.27	61.15	2	80.62	16.86	81.73	269	117	131	1	10	130	139	15	104	78	72	0
2013-10-02	26.65	6.67	90.88	1.12	47.63	14.51	61.63	250	108	121	3	4	123	127	13	94	76	67	0
2013-10-03	63.38	26.43	91.63	2.13	61.73	14.88	67.3	274	124	126	1	9	142	132	14	105	76	79	0
2013-10-04	124.94	31.5	126.63	2.69	72.53	15.79	77.48	241	100	122	1	2	111	130	6	90	85	60	0
2013-10-05	295.41	25.53	134.24	3.24	97.5	17.15	76.08	300	156	127	0	6	134	166	10	117	85	88	0
2013-10-06	298.44	23.21	141.31	3.19	92.8	16.6	81.3	290	169	93	1	7	139	151	11	106	97	76	0
2013-10-07	140.24	35.87	72.18	2.53	57.38	17.26	65.05	301	173	101	2	11	141	160	15	135	101	50	0
2013-10-08	62.88	16.64	102.18	1.41	53.31	16.11	65.25	244	121	113	0	4	99	145	7	109	58	70	0
2013-10-09	110.41	31.6	111.94	1.94	75.94	15.28	78.08	287	157	101	3	3	136	151	12	127	68	80	0
2013-10-10	122.25	11.86	64.19	1.69	52.93	15.9	59.93	264	120	125	2	6	106	158	7	116	72	69	0
2013-10-11	41.38	12.69	97.38	1.13	55.64	13.69	57.33	243	115	106	1	11	118	125	15	94	66	68	0
2013-10-12	76.25	12.08	102	1.56	81.4	15.23	59.38	209	90	95	1	11	80	129	15	96	54	44	0
2013-10-13	56.41	19.07	87	1.47	76.44	13.96	73.98	292	160	110	2	6	131	161	22	142	77	51	0
2013-10-14	63.24	8.07	51.47	1.41	65	11.42	62.3	264	124	120	0	8	119	145	19	113	59	73	0
2013-10-15	15.76	6.57	68.35	1	46.63	7.56	54.5	273	152	106	0	4	124	149	10	125	75	62	0
2013-10-16	32.71	7.8	68.18	1	57.31	9.45	58.28	242	119	101	4	6	119	123	13	110	69	50	0
2013-10-17	77.31	11.47	74.76	1.59	78.31	10.13	65.3	254	103	121	6	2	124	130	8	104	69	73	0
2013-10-18						10.37	73.4	218	108	98	1	4	107	111	14	79	67	58	0
2013-10-19						12.18	54.13	261	137	109	3	6	130	131	19	111	64	67	0
2013-10-20						10.32	55.43	286	133	130	2	8	121	165	21	124	78	63	0
2013-10-21						10.11	63.38	292	152	120	0	9	119	173	23	131	67	71	0
2013-10-22						10.2	71.63	227	113	106	1	2	109	118	23	101	46	57	0
2013-10-23						8.33	50.28	257	135	108	3	4	103	154	19	96	74	68	0
2013-10-24						8.27	44.28	208	103	93	4	3	101	107	11	99	44	54	0
2013-10-25						8.16	61.35	160	73	76	2	4	75	85	7	67	42	44	0
2013-10-26						7.97	62.6	237	118	99	1	3	109	128	17	86	65	69	0
2013-10-27						8.04	69.85	277	158	110	2	2	118	159	23	125	71	58	0
2013-10-28						9.85	72.65	301	120	163	2	5	138	163	17	125	82	77	0
2013-10-29						9.22	57.73	246	120	108	0	4	111	135	10	107	60	69	0
2013-10-30						6.93	67.6	234	116	100	2	4	109	125	12	90	62	70	0
2013-10-31						6.93	72.53	233	117	99	2	6	105	128	11	85	67	70	0
2013-11-01	198.88	16.2		2.76	113.56	7.68	77.33	201	92	95	0	4	82	119	18	84	45	54	0
2013-11-02	243.29	13.4		2.35	102.69	8.63	82.63	281	145	113	3	6	121	159	23	119	66	73	0
2013-11-03	71.41	7.8		1.29	49.5	10.47	58.53	274	144	111	6	3	125	149	13	127	70	64	0
2013-11-04	19.76	7		1.18	44	8.15	56.25	263	124	120	3	7	122	141	20	115	62	66	0
2013-11-05	154.71	26.53		2.53	103.38	9.05	62.03	246	125	103	2	8	124	122	18	98	54	76	0
2013-11-06	188.47	24.8		3.06	111.75	8.53	54.7	241	131	87	3	13	100	141	16	111	60	54	0
2013-11-07	127.33	13.53		2.5	72.36	6.66	42.25	239	124	105	1	8	87	152	14	97	58	70	0
2013-11-08	75.75	16.43		2	60.38	6.42	55.95	255	146	85	3	12	119	136	16	121	66	52	0
2013-11-09	117.41	48.8		2.59	82.44	8.32	54.73	294	136	140	2	3	133	160	21	128	79	66	0
2013-11-10	15.06	7.47		1	23.31	3.2	20.6	273	135	114	3	6	133	140	24	123	67	59	0
2013-11-11	33.47	18.87		1	50.31	4.82	37.5	233	132	91	2	4	93	140	17	100	62	54	0
2013-11-12	66.24	20.57		2.06	62.81	5.6	49.05	226	114	104	0	5	97	129	18	92	57	59	0
2013-11-13	161.56	50.54		3.4	99.2	4.67	64.9	249	139	96	3	2	102	147	24	113	51	61	0
2013-11-14	81.88	24.85		2	61.93	6.04	48.13	260	155	93	3	2	114	146	12	102	76	70	0
2013-11-15	101.24	28.73		3.25	91.81	5.47	47.83	264	116	128	1	7	124	140	17	99	76	72	0
2013-11-16	59.47	16.8		1.75	42.31	6.82	36.45	246	108	123	1	6	100	146	25	91	68	61	0
2013-11-17	11.31	8.07		1.07	27.07	3.08	37.13	248	116	117	2	7	122	126	17	94	77	60	0
2013-11-18	12	8.5		1.13	28.2	1.99	33.28	247	130	95	0	7	101	146	23	99	57	68	0
2013-11-19	33.82	17.93		1.25	46.13	0.98	34.43	260	147	104	0	2	120	140	21	104	69	66	0
2013-11-20	76	28.29		2.67	65.53	1.41	50.13	247	124	109	2	2	106	141	15	106	58	68	0
2013-11-21	206.5	67.14		4	105.07	1.73	56.35	257	123	121	2	3	118	139	15	114	63	65	0
2013-11-22	138.41	41.67	4.47	3.13	92.93	2.74	56.75	263	118	131	3	1	124	139	15	90	73	85	0
2013-11-23	232.35	75.47	17.41	4.38	117.13	3.46	60.35	257	149	99	3	3	108	149	15	101	74	67	0
2013-11-24	127.75	65.93	17.06	3.87	104.36	4.66	53.7	295	156	124	3	6	147	148	15	122	80	78	0
2013-11-25		43.36	37.63	2.67	64.64	2.48	33.63	255	113	121	4	7	101	154	27	95	64	69	0
2013-11-26	24.12	13.2	60.69	1.25	31.6	-0.26	35.15	255	139	91	4	4	103	152	26	101	57	71	0
2013-11-27	8.94	5.13	63.44	1	12.4	-3.76	20.03	230	103	115	1	3	105	125	14	85	65	66	0
2013-11-28	15.12	9	57.59	1	22.6	-2.74	25.55	223	96	107	1	9	105	118	17	97	51	58	0
2013-11-29	74.35	34.8	49.13	2.79	65.6	1.13	39.75	250	103	129	0	9	111	139	13	94	69	74	0
2013-11-30	74.06	34.47	49.13	2.5	64.93	2.1	38.08	262	135	104	1	9	120	142	20	97	76	69	0
2013-12-01	76.06	38.8	32.88	3.07	71.67	-0.29	51.94	302	165	124	1	2	138	164	30	125	77	70	0
2013-12-02	116.06	52.21	16.27	3.71	84.33	0.47	51.88	285	148	122	3	2	144	140	17	112	78	78	0
2013-12-03	90.47	41.36	52.67	3.43	67.6	2.14	48.22	270	151	106	1	5	116	154	19	104	70	77	0
2013-12-04	116.59	46.14	24.6	3.79	79.93	1.95	52.56	280	133	133	2	5	131	149	22	106	81	71	0
2013-12-05	54.59	35.86	56.33	2	48.13	2.91	39.38	256	134	105	2	7	114	142	25	105	56	70	0
2013-12-06	125.82	49.57	15	3.29	76.8	0.7	54.97	275	156	109	0	6	110	165	12	106	92	65	0
2013-12-07	248.59	65.79	8.13	5.29	102.67	-0.32	69.59	276	176	85	2	4	125	151	16	117	75	68	0
2013-12-08	260.65	62.21	51.47	5	86.53	1.87	65.31	331	163	155	2	2	154	177	30	126	99	76	0
2013-12-09	53.47	21.79	52.67	1.43	31.67	-0.44	39.31	293	123	159	1	4	120	173	26	110	88	69	0
2013-12-10	32.35	18.93	62.67	1.71	39.93	-1.68	42.53	296	133	154	1	1	135	161	20	138	62	76	0
2013-12-11	21.71	14.14	51.4	1	31.2	-1.98	37	271	156	98	1	3	123	148	24	107	78	62	0
2013-12-12	25.38	14.29	56.36	1.64	33.75	-3.78	30.41	260	146	102	3	1	130	130	24	101	61	74	0
2013-12-13	56.71	32.6	42.27	1.87	48.88	-5.93	36.81	266	150	97	2	6	132	134	21	94	74	77	0
2013-12-14	62.94	39.64	39	2.29	59.38	-4.6	37.41	313	166	123	5	9	135	178	18	118	95	82	0
2013-12-15	56.18	33.53	32.43	2.33	60	-3.49	38	335	183	134	3	2	157	178	26	131	96	82	0
2013-12-16	133.63	67.36	10.23	4.21	80.44	-3.88	47.88	344	183	128	2	11	162	182	29	133	86	96	1
2013-12-17	108.31	59.43	35.71	3.29	63.75	-3.42	53.28	300	175	108	6	3	134	166	25	112	84	79	1
2013-12-18	34.75	21.57	42.64	1.44	39	-7.48	49.09	313	152	147	1	4	156	157	26	116	92	79	1
2013-12-19	53	32.87	39.8	1.94	56	-6.88	46.19	313	164	134	0	5	138	175	23	110	88	92	1
2013-12-20	53.67	39.85	56	2.33	66.07	-5.82	47.66	311	188	111	1	5	127	184	27	111	88	85	1
2013-12-21	62.63	46.07	29.79	2.25	79.31	-5.75	48.31	376	191	163	2	2	162	214	35	132	114	95	1
2013-12-22	138.65	73.13	15.53	3.47	101.47	-5.68	52.56	411	206	184	1	2	189	222	25	162	124	100	1
2013-12-23	153.12	73.47	29.8	4	104.35	-4.97	54.94	351	186	138	2	5	151	200	35	137	85	94	1
2013-12-24	234.75	106.87	9.36	5.88	137.5	-5.43	64	336	195	128	2	2	162	174	22	125	96	93	1
2013-12-25	207.75	89.29	55.5	5	117.56	-4.54	60.63	375	214	145	3	5	155	220	33	143	109	90	1
2013-12-26	79.31	10.93	64.14	1	18.25	-4.98	30.94	384	226	135	3	7	143	241	24	158	108	94	1
2013-12-27	18.71	21.73	50.13	1	44.65	-6.23	40.25	366	216	131	4	5	159	207	18	130	108	110	1
2013-12-28	19	16.64	63.93	1	32.35	-5.71	36.09	461	277	167	0	6	195	266	29	185	150	97	1
2013-12-29	60.18	54.5	44.47	2.29	78.82	-3.48	34.31	480	293	167	0	9	200	280	36	167	149	128	1
2013-12-30	45.82	30.21	64.4	1.76	57.06	-2.55	37.06	502	283	199	5	4	223	279	38	177	151	136	1
2013-12-31	67.29	36.27	68.6	2.06	63	-0.23	36.53	493	262	212	3	7	208	285	39	198	147	109	1
